# Supplementary material for: Azoxymethane-Induced Colorectal Cancer Mice Treated with a Polyphenol-Rich Apple Extract Show Less Neoplastic Lesions and Signs of Cachexia
Source: Foods. 2021 Apr 15;10(4):863. doi: 10.3390/foods10040863 (PMC8071383; doi:10.3390/foods10040863)
Supplement: Supplementary file 1 [file foods-10-00863-s001.zip]

Archive with 1 entries (1 files):
- foods-1168955-supplementary.pdf
